# Supplementary material for: Influence of Additional White, Red and Far-Red Light on Growth, Secondary Metabolites and Expression of Hormone Signaling Genes in Scots Pine under Sunlight
Source: Cells. 2024 Jan 19;13(2):194. doi: 10.3390/cells13020194 (PMC10813845; doi:10.3390/cells13020194)
Supplement: Supplementary file 1 [file cells-13-00194-s001.zip]

Archive with 1 entries (1 files):
- cells-2765139-supplementary.pdf
